# Supplementary material for: Move-It: A Cluster-Randomised Digital Worksite Exercise Intervention in China: Outcome and Process Evaluation
Source: Int J Environ Res Public Health. 2019 Sep 17;16(18):3451. doi: 10.3390/ijerph16183451 (PMC6766073; doi:10.3390/ijerph16183451)
Supplement: Supplementary file 1 [file ijerph-16-03451-s001.zip]

Archive with 13 entries (10 files):
- Supplementary files/
- Supplementary files/.DS_Store
- __MACOSX/
- __MACOSX/Supplementary files/
- __MACOSX/Supplementary files/._.DS_Store
- Supplementary files/Supplementary File 1_CONSORT Extension for Cluster Trials Checklist.docx
- __MACOSX/Supplementary files/._Supplementary File 1_CONSORT Extension for Cluster Trials Checklist.docx
- Supplementary files/Supplementary File 2 TIDieR-Checklist_29.08.2019.docx
- __MACOSX/Supplementary files/._Supplementary File 2 TIDieR-Checklist_29.08.2019.docx
- Supplementary files/Supplementary File 3_Statistical tests and power analysis.pdf
- __MACOSX/Supplementary files/._Supplementary File 3_Statistical tests and power analysis.pdf
- Supplementary files/Supplementary file 4_GZ_BJ_Pre_Post_282_upload.sav
- __MACOSX/Supplementary files/._Supplementary file 4_GZ_BJ_Pre_Post_282_upload.sav
